# Supplementary material for: Opponent Learning with Different Representations in the Cortico-Basal Ganglia Circuits
Source: eNeuro. 2023 Jan 25;10(1):ENEURO.0422-22.2023. doi: 10.1523/ENEURO.0422-22.2023 (PMC9884109; doi:10.1523/ENEURO.0422-22.2023)
Supplement: Extended Data 1 — The code described in the present paper. The content is described in the readme.txt file. Download Extended Data 1, ZIP file. [file enu-eN-NWR-0422-22-s02.zip]

Archive with 23 entries (23 files):
- codes/broadanaplot.m
- codes/broadsim.m
- codes/gridtask_IRIR.m
- codes/gridtask_SRIR.m
- codes/gridtask_SRIR2.m
- codes/gridtask_SRIRex.m
- codes/gridtask_SRIR_viewsaveall.m
- codes/gridtask_SRSR.m
- codes/heatmap_performance.m
- codes/make_figure10.m
- codes/make_figure11.m
- codes/make_figure3AB_4_6.m
- codes/make_figure3C.m
- codes/make_figure5.m
- codes/make_figure7_8_tableS1_S2_additionalIRIR.m
- codes/make_figure9.m
- codes/prepare_for_figure3AB_4.m
- codes/prepare_for_figure5.m
- codes/prepare_for_figure6A.m
- codes/prepare_for_figure6B.m
- codes/readme.txt
- codes/twostage_task1.m
- codes/twostage_task2.m
