# Supplementary material for: Opponent Learning with Different Representations in the Cortico-Basal Ganglia Circuits
Source: eNeuro. 2023 Jan 25;10(1):ENEURO.0422-22.2023. doi: 10.1523/ENEURO.0422-22.2023 (PMC9884109; doi:10.1523/ENEURO.0422-22.2023)
Supplement: Extended Data 1 — The code described in the present paper. The content is described in the readme.txt file. Download Extended Data 1, ZIP file. [file enu-eN-NWR-0422-22-s02.zip › codes/gridtask_SRIRex.m]

function Out = gridtask_SRIRex(a_SR,a_IR,b,g,decay_rate,c,dur_ini,dur_epoch,num_epoch,R_prob)

% neighboring states of each state, to which the agent can move in the next time step
NB{1} = [2 6]; NB{2} = [1 3 7]; NB{3} = [2 4 8]; NB{4} = [3 5 9]; NB{5} = [4 10];
NB{6} = [1 7 11]; NB{7} = [2 6 8 12]; NB{8} = [3 7 9 13]; NB{9} = [4 8 10 14]; NB{10} = [5 9 15];
NB{11} = [6 12 16]; NB{12} = [7 11 13 17]; NB{13} = [8 12 14 18]; NB{14} = [9 13 15 19]; NB{15} = [10 14 20];
NB{16} = [11 17 21]; NB{17} = [12 16 18 22]; NB{18} = [13 17 19 23]; NB{19} = [14 18 20 24]; NB{20} = [15 19 25];
NB{21} = [16 22]; NB{22} = [17 21 23]; NB{23} = [18 22 24]; NB{24} = [19 23 25]; NB{25} = [20 24];

% initialization of system-specific state values and SR features
SR = zeros(25,25); % SR matrix
w = zeros(25,2); % weights for SR-based system-specific values for [D1, D2] pathways
IRSV = zeros(25,2); % IR-based system-specific values for [D1, D2] pathways
I25 = eye(25);

% reward-related settings
RewCandStates = [5 10 15 20 21 22 23 24 25]; % reward candidate states
tmp_rand = randperm(9); % vary across simulations
SRCS_set = RewCandStates(tmp_rand); % special reward candidate states for each rewarded epoch
totalR = 0; % initialization of total rewards
R = zeros(25,1); % initialization of reward in each state
G = NaN; % initialization of rewarded state (goal)

% main loop
G_times = [];
TDRPEseq = NaN(dur_ini+num_epoch*dur_epoch,2);
nextS = 1; % next state
for k = 1:dur_ini+num_epoch*dur_epoch
    
    % decay/forgetting
    w = w * (1 - decay_rate);
    IRSV = IRSV * (1 - decay_rate);
    
    % introduce reward after dur_ini
    if k == dur_ini + 1
        R_epoch = 1; % epoch for the reward set now
        if rand <= R_prob % set the special candidate state for the current epoch as the rewarded state
            G = SRCS_set(R_epoch);
        else % set one of the normal (non-special) candidate states for the current epoch as the rewarded state
            tmp_rand = randperm(8);
            tmp = SRCS_set(SRCS_set~=SRCS_set(R_epoch));
            G = tmp(tmp_rand(1));
        end
        R(G) = 1; % place reward at the rewarded state
    end
    
    % state transition
    currS = nextS; % current state
    
    % integrated state values, which are the means of the system-specific state values of the two systems
    intSV = (sum(IRSV,2) + sum(SR*w,2))/2;
    
    % select action to move to one of the neighboring states
    if currS ~= G
        tmp_prob = exp(b*intSV(NB{currS})) / sum(exp(b*intSV(NB{currS}))); % soft-max
        tmp = rand;
        if tmp <= tmp_prob(1)
            nextS = NB{currS}(1);
        elseif (length(NB{currS}) >= 3) && (tmp <= tmp_prob(1) + tmp_prob(2))
            nextS = NB{currS}(2);
        elseif (length(NB{currS}) >= 4) && (tmp <= tmp_prob(1) + tmp_prob(2) + tmp_prob(3))
            nextS = NB{currS}(3);
        else
            nextS = NB{currS}(end);
        end
    end
    
    % TD-RPE ([SR-value-specific, IR-value-specific])
    if currS ~= G
        TDRPE = R(currS) + [g*sum(SR(nextS,:)*w) - sum(SR(currS,:)*w), g*sum(IRSV(nextS,:)) - sum(IRSV(currS,:))];
    else
        TDRPE = R(currS) + 0 - [sum(SR(currS,:)*w), sum(IRSV(currS,:))];
    end
    TDRPEseq(k,:) = TDRPE;
    
    % update of IRSV
    TDRPE_IRreceived = (TDRPE(1) + (1+c)*TDRPE(2))/(2+c);
    if TDRPE_IRreceived >= 0
        IRSV(currS,1) = IRSV(currS,1) + a_IR(1)*TDRPE_IRreceived;
    else
        IRSV(currS,2) = IRSV(currS,2) + a_IR(2)*TDRPE_IRreceived;
    end
    
    % update of w
    TDRPE_SRreceived = ((1+c)*TDRPE(1) + TDRPE(2))/(2+c);
    if TDRPE_SRreceived >= 0
        w(:,1) = w(:,1) + a_SR(1)*SR(currS,:)'*TDRPE_SRreceived;
    else
        w(:,2) = w(:,2) + a_SR(2)*SR(currS,:)'*TDRPE_SRreceived;
    end
    
    % update of SR features
    if currS ~= G
        TDEsr = I25(currS,:) + g*SR(nextS,:) - SR(currS,:);
    else
        TDEsr = I25(currS,:) - SR(currS,:);
    end
    SR(currS,:) = SR(currS,:) + a_SR(3)*TDEsr;
    
    % if the agent reached the rewarded state
    if currS == G
        G_times = [G_times, k];
        totalR = totalR + 1;
        nextS = 1; % return to the start state
        % next rewarded state
        R_epoch = ceil((k-dur_ini)/dur_epoch); % epoch for the reward set now
        R = zeros(25,1);
        if rand <= R_prob % set the special candidate state for the current epoch as the rewarded state
            G = SRCS_set(R_epoch);
        else % set one of the normal (non-special) candidate states for the current epoch as the rewarded state
            tmp_rand = randperm(8);
            tmp = SRCS_set(SRCS_set~=SRCS_set(R_epoch));
            G = tmp(tmp_rand(1));
        end
        R(G) = 1;
    end
    
end

% output total reward
Out.totalR = totalR;
Out.SR = SR;
Out.w = w;
Out.IRSV = IRSV;
Out.TDRPEseq = TDRPEseq;
Out.G_times = G_times;
