# Supplementary material for: Opponent Learning with Different Representations in the Cortico-Basal Ganglia Circuits
Source: eNeuro. 2023 Jan 25;10(1):ENEURO.0422-22.2023. doi: 10.1523/ENEURO.0422-22.2023 (PMC9884109; doi:10.1523/ENEURO.0422-22.2023)
Supplement: Extended Data 1 — The code described in the present paper. The content is described in the readme.txt file. Download Extended Data 1, ZIP file. [file enu-eN-NWR-0422-22-s02.zip › codes/heatmap_performance.m]

function heatmap_performance(data_to_image,num_posiprop,max_min,savename)

% function for drawing the heat map indicating the performance

if isempty(max_min)
    max_min = [max(max(data_to_image)), min(min(data_to_image))];
end
F = figure;
A = axes;
hold on;
axis([0.5 num_posiprop+0.5 0.5 num_posiprop+0.5]);
[value,index1] = max(max(data_to_image,[],2));
[value,index2] = max(max(data_to_image,[],1));
P = image(64*(data_to_image' - max_min(2))/(max_min(1) - max_min(2)));
P = colorbar;
set(P,'YTick',[1.5 64.5],'YTickLabel',[max_min(2) max_min(1)]);
P = plot([0.5 num_posiprop+0.5],[0.5 num_posiprop+0.5],'k-');
P = plot(index1,index2,'wx'); set(P,'MarkerSize',14);
set(A,'PlotBoxAspectRatio',[1 1 1]);
set(A,'XTick',[],'XTickLabel',[],'FontSize',22);
set(A,'YTick',[],'YTickLabel',[],'FontSize',22);
title(num2str(max(max(data_to_image))),'FontSize',22);
if ~isempty(savename)
    print(F,'-depsc',savename);
end
