# Supplementary material for: Opponent Learning with Different Representations in the Cortico-Basal Ganglia Circuits
Source: eNeuro. 2023 Jan 25;10(1):ENEURO.0422-22.2023. doi: 10.1523/ENEURO.0422-22.2023 (PMC9884109; doi:10.1523/ENEURO.0422-22.2023)
Supplement: Extended Data 1 — The code described in the present paper. The content is described in the readme.txt file. Download Extended Data 1, ZIP file. [file enu-eN-NWR-0422-22-s02.zip › codes/readme.txt]

MATLAB codes for the following manuscript submitted to eNeuro
Title: Opponent learning with different representations in the cortico-basal ganglia circuits
Authors: Kenji Morita, Kanji Shimomura, Yasuo Kawaguchi


<Program code author>

Kenji Morita, Ph.D.   (ORCID iD: orcid.org/0000-0003-2192-4248)
Physical and Health Education, Graduate School of Education, The University of Tokyo
7-3-1 Hongo, Bunkyo-ku, Tokyo 113-0033, Japan
morita@p.u-tokyo.ac.jp


<To test how the model works>

Run the "gridtask_SRIR_viewsaveall.m" function. For example,
Out = gridtask_SRIR_viewsaveall([0.6 0.4 0.05],[0.4 0.6],5,0.7,500,500,9,0.6,1);
The input and output variables are explained in the function file itself
and also in "gridtask_SRIR.m".


<To generate the figures presented in the manuscript>

(1) Run the following files to generate and save the data for the figures
(Note: data generated by "prepare_for_figure5.m" is large, ~2GB)
prepare_for_figure3AB_4.m
prepare_for_figure5.m
prepare_for_figure6A.m
prepare_for_figure6B.m

(2) Run the following files to generate the figures, tables, and additional data
(Note: some files, especially "make_figure7_8_tableS1_S2_additionalIRIR.m", would 
 take much time, and it would be better to divide them into small pieces)
make_figure3AB_4_6.m
make_figure3C.m
make_figure5.m
make_figure7_8_tableS1_S2_additionalIRIR.m
make_figure9.m
make_figure10.m
make_figure11.m

(Note: The other files (function m-files) are called in the files listed above.)
